# Supplementary material for: A Machine Learning Method for Drug Combination Prediction
Source: Front Genet. 2020 Aug 25;11:1000. doi: 10.3389/fgene.2020.01000 (PMC7477631; doi:10.3389/fgene.2020.01000)
Supplement: TABLE S1 — Performances of three classification prediction models with different negative sample ratio levels. [file Data_Sheet_1.xlsx]

## Sheet: Table S1
Table S1. Performances of three classification prediction models with different negative sample ratio levels
Model	P/N	k-Folds	Recall	AUROC	Precision	AUPR	F1 score
SVM	1:3	3	0.345±0.015	0.775±0.008	0.667±0.015	0.566±0.012	0.454±0.015
		5	0.348±0.014	0.775±0.008	0.669±0.014	0.569±0.012	0.457±0.015
		10	0.352±0.014	0.775±0.007	0.671±0.014	0.572±0.011	0.461±0.014
	1:7	3	0.077±0.014	0.653±0.010	0.550±0.039	0.325±0.012	0.135±0.022
		5	0.079±0.013	0.651±0.010	0.560±0.037	0.327±0.012	0.137±0.021
		10	0.081±0.013	0.651±0.010	0.566±0.037	0.331±0.011	0.140±0.021
	1:12	3	0.015±0.006	0.567±0.015	0.450±0.103	0.186±0.010	0.029±0.012
		5	0.015±0.006	0.564±0.015	0.454±0.106	0.188±0.010	0.031±0.011
		10	0.015±0.007	0.562±0.013	0.446±0.115	0.191±0.010	0.039±0.012
NB	1:3	3	0.255±0.015	0.742±0.006	0.612±0.019	0.495±0.010	0.359±0.017
		5	0.256±0.015	0.742±0.006	0.613±0.018	0.497±0.010	0.360±0.018
		10	0.255±0.015	0.743±0.006	0.614±0.019	0.500±0.011	0.359±0.018
	1:7	3	0.200±0.009	0.742±0.004	0.403±0.013	0.306±0.006	0.267±0.010
		5	0.200±0.010	0.742±0.004	0.404±0.013	0.306±0.006	0.267±0.011
		10	0.200±0.009	0.742±0.005	0.403±0.013	0.309±0.006	0.267±0.011
	1:12	3	0.174±0.007	0.742±0.004	0.280±0.009	0.208±0.004	0.215±0.007
		5	0.174±0.007	0.742±0.004	0.281±0.009	0.209±0.004	0.215±0.007
		10	0.174±0.007	0.742±0.004	0.281±0.009	0.211±0.004	0.214±0.007
GLM	1:3	3	0.223±0.019	0.784±0.005	0.646±0.019	0.541±0.010	0.330±0.023
		5	0.224±0.020	0.785±0.004	0.647±0.019	0.543±0.010	0.331±0.024
		10	0.223±0.020	0.786±0.004	0.647±0.020	0.546±0.011	0.340±0.025
	1:7	3	0.065±0.010	0.783±0.004	0.397±0.035	0.345±0.007	0.112±0.015
		5	0.065±0.010	0.784±0.004	0.396±0.036	0.347±0.007	0.111±0.016
		10	0.065±0.009	0.784±0.003	0.397±0.034	0.350±0.007	0.111±0.015
	1:12	3	0.023±0.003	0.782±0.004	0.216±0.024	0.238±0.005	0.041±0.006
		5	0.022±0.003	0.783±0.003	0.214±0.024	0.240±0.005	0.040±0.006
		10	0.022±0.003	0.784±0.003	0.215±0.026	0.242±0.005	0.042±0.006

## Sheet: Table S2
Table S2. Performances of ensemble models evaluated by 3-, 5- and 10-fold validation
Combinations	k-Folds	Recall	AUROC	Precision	AUPR	F1 score
DTM+DIM	3	0.202±0.019	0.964±0.003	0.579±0.035	0.308±0.005	0.299±0.022
	5	0.201±0.045	0.964±0.007	0.584±0.046	0.311±0.046	0.296±0.048
	10	0.202±0.031	0.964±0.006	0.585±0.083	0.314±0.043	0.299±0.041
DTM+DIM+DSM	3	0.249±0.018	0.955±0.004	0.641±0.009	0.374±0.005	0.359±0.020
	5	0.249±0.051	0.955±0.011	0.647±0.052	0.375±0.053	0.357±0.052
	10	0.250±0.050	0.955±0.005	0.650±0.091	0.375±0.057	0.359±0.059
DTM+DIM+DSM+DEM	3	0.262±0.021	0.957±0.005	0.664±0.020	0.383±0.007	0.375±0.025
	5	0.260±0.054	0.957±0.010	0.664±0.042	0.383±0.052	0.370±0.053
	10	0.260±0.051	0.957±0.005	0.664±0.090	0.384±0.059	0.372±0.062
DTM+DIM+DSM+DMM	3	0.248±0.015	0.955±0.004	0.642±0.014	0.375±0.005	0.358±0.018
	5	0.251±0.050	0.955±0.011	0.653±0.054	0.376±0.053	0.360±0.052
	10	0.251±0.049	0.955±0.005	0.651±0.091	0.376±0.058	0.360±0.058

## Sheet: Table S3
Table S3. Combination index (CI) values of Paclitaxel and Monobenzone against A375 cancer cells
Dose Monobenzone	Dose Paclitacel	Fa	CI
0.72	0.0006	0.24563	0.33029
1.8	0.0006	0.34405	0.50689
3.6	0.0006	0.56323	0.77784
0.72	0.001	0.17063	0.45516
1.8	0.001	0.33508	0.65988
3.6	0.001	0.6328	0.96143
0.72	0.0015	0.26534	0.66167
1.8	0.0015	0.4381	0.88035
3.6	0.0015	0.62262	1.18819

## Sheet: Table S4
Table S4. Performances of five neighbor recommender method models
Features	Recall	AUROC	Precision	AUPR	F1 score
Target	0.229	0.95	0.337	0.216	0.273
Indication	0	0.954	0	0.235	0
Express	0	0.911	0	0.187	0
Module	0	0.914	0	0.171	0
Structure	0	0.924	0	0.275	0

## Sheet: Table S5
Table S5. Results of comparison with state-of-the-art methods
	k-Folds	Recall	AUROC	Precision	AUPR	F1 score
DDINMF	3	0.335±0.004	0.851±0.002	0.697±0.015	0.555±0.006	0.452±0.004
	5	0.335±0.006	0.851±0.002	0.696±0.005	0.555±0.005	0.452±0.005
	10	0.334±0.008	0.851±0.005	0.697±0.015	0.555±0.015	0.452±0.009
LPA	3	0.798±0.003	0.945±0.001	0.846±0.004	0.914±0.002	0.821±0.002
	5	0.798±0.003	0.945±0.001	0.846±0.001	0.914±0.001	0.821±0.002
	10	0.798±0.005	0.945±0.002	0.846±0.006	0.914±0.004	0.821±0.005
HNAI	3	0.416±0.004	0.964±0.002	0.675±0.013	0.600±0.007	0.515±0.005
	5	0.415±0.005	0.964±0.001	0.674±0.015	0.600±0.014	0.514±0.008
	10	0.416±0.024	0.964±0.003	0.674±0.024	0.599±0.019	0.514±0.024
